# Supplementary material for: Focused ultrasound of the caudal vena cava in dogs with cavitary effusions or congestive heart failure: A prospective, observational study
Source: PLoS One. 2021 May 28;16(5):e0252544. doi: 10.1371/journal.pone.0252544 (PMC8162640; doi:10.1371/journal.pone.0252544)
Supplement: S1 File — (XLSX) [file pone.0252544.s001.xlsx]

## Sheet: Data for statistical analysis
EMR	DzCategory_4group	DzCategory_3group	Sex (male = 1, female = 0)	Age	Weight	Temp	HR	RR	Murmur (yes = 1, no = 0)	Arrhythmia (yes = 1, no = 0)	BP	Sedation (yes = 1, no = 0)	RV_LV_Lax	RV_LV_Sax	LA_Ao	CVC_max_2D	CVC_min_2D	CVC_CI_2D	CVC_Ao_2D	CVC_max_MM	CVC_min_MM	CVC_CI_MM	CVC_Ao_MM	GB_thickness	GB_edema	HV_distension
238591	LCHF	LCHF	1	0.26	1.95	38.4	190	44	1	0	NR	1	0.269	0.067	2.52	3.06	1.64	0.4641	0.308	2.66	1.5	0.4361	0.27	0.5	0	0
162365	LCHF	LCHF	0	12.52	9.3	NR	180	42	1	1	65	0	0.336	0.278	3.12	11.4	10.26	0.1	0.958	11.7	11.2	0.0427	0.98	1.4	0	1
240514	LCHF	LCHF	1	12.01	2.54	37.3	168	60	1	0	108	0	0.283	0.21	1.76	5.12	2.86	0.4414	0.471	5.5	3.82	0.3055	0.51	0.5	0	0
735762	LCHF	LCHF	1	7.78	46	38.1	170	80	1	1	80	1	0.426	0.385	1.915	17.4	4.6	0.7356	0.64	15.9	4.1	0.7421	0.58	2	0	0
738209	LCHF	LCHF	0	9.4	31	38.5	130	60	1	1	125	0	0.329	0.29	1.927	8.3	2.3	0.7229	0.356	7.6	2.9	0.6184	0.33	1.6	0	1
740715	LCHF	LCHF	1	3.24	38.6	38.6	180	50	1	0	75	0	0.412	0.386	2.97	22.7	19.6	0.1366	1.359	22.5	18.6	0.1733	1.35	5.1	1	1
737559	LCHF	LCHF	1	13.35	32.8	39.3	150	pant	1	0	130	0	0.384	0.204	1.711	18.5	12	0.3514	0.752	19.8	12	0.3939	0.8	2.1	0	0
719897	LCHF	LCHF	1	10.76	33.8	38.6	140	44	1	0	110	0	0.303	0.284	1.876	14	7.7	0.45	0.541	13.2	4.3	0.6742	0.51	2.1	0	0
738446	LCHF	LCHF	0	2.81	30.5	38.7	130	44	0	0	90	0	0.563	0.564	2.793	14.7	12.6	0.1429	0.799	14.7	12.5	0.1497	0.8	2.2	0	1
690056	LCHF	LCHF	0	12.13	22	39.3	139	21	1	1	112	1	0.382	0.231	2.357	20.4	18.9	0.0735	1.121	20.8	18.2	0.125	1.14	1.5	0	1
740751	LCHF	LCHF	0	12.05	17.7	38.7	240	pant	1	1	110	0	0.943	0.871	2.766	14.7	12.6	0.1429	0.799	14.3	12.5	0.1259	0.78	1.7	0	1
740881	LCHF	LCHF	0	10.36	19.2	38.3	100	36	1	1	120	0	0.333	0.398	2.753	13.1	11.8	0.0992	0.789	15.3	13.1	0.1438	0.92	1.8	0	1
740714	LCHF	LCHF	1	12	10.08	38.6	168	60	1	1	163	0	0.517	0.393	2.151	10.8	8.1	0.25	0.908	10.8	7.6	0.2963	0.91	3	0	1
740473	LCHF	LCHF	0	10.74	6.8	38.2	108	60	1	1	120	0	0.453	0.154	3.19	8.2	4.2	0.4878	0.678	7.2	3.9	0.4583	0.6	0.8	0	0
732465	LCHF	LCHF	0	7.94	11.6	37.4	152	36	1	1	106	0	0.382	0.239	3.319	11.2	8.4	0.25	0.812	12	10.6	0.1167	0.87	1	0	0
739278	LCHF	LCHF	0	11.6	7	38.5	150	60	1	1	120	0	0.337	0.384	2.404	7	2.7	0.6143	0.479	6.6	2	0.697	0.45	1.1	0	0
738330	LCHF	LCHF	0	9.9	10.4	37.4	140	65	1	0	110	0	0.53	0.453	2.557	12	8.1	0.325	0.916	11.2	7.7	0.3125	0.85	0.8	0	1
737523	LCHF	LCHF	0	10.27	2.9	38.6	150	100	1	0	150	0	0.404	0.322	1.663	2.9	1.2	0.5862	0.296	3.4	1.2	0.6471	0.35	0.9	0	0
742722	LCHF	LCHF	0	11	4.7	37.7	168	60	1	0	125	0	0.229	0.148	2.033	4.8	3.4	0.2917	0.393	4.6	3	0.3478	0.38	1	0	1
717935	LCHF	LCHF	0	9.88	3.6	38	130	80	1	0	120	0	0.279	0.26	2.571	7.2	1.5	0.7917	0.791	5.8	1.3	0.7759	0.64	1.1	0	0
725030	LCHF	LCHF	1	7.79	7.5	38.4	195	80	1	0	NR	0	0.301	0.103	2.023	5.9	3.5	0.4068	0.444	5.3	3.3	0.3774	0.4	1.6	0	0
730105	LCHF	LCHF	1	10.04	6.6	37.3	196	84	1	0	130	0	0.281	0.242	1.884	6.2	2.6	0.5806	0.425	6	3.3	0.45	0.41	1	0	0
737127	LCHF	LCHF	1	11.01	11.7	38.7	120	40	1	0	130	0	0.412	0.399	2.836	12.7	8.2	0.3543	0.948	12.4	8.3	0.3306	0.93	1.1	0	1
741972	LCHF	LCHF	1	14.7	5.4	39	190	90	1	0	150	0	0.364	0.327	2.12	15	12.1	0.1933	1.2	12.4	10	0.1935	0.99	0.9	0	0
737504	LCHF	LCHF	1	8.67	6.6	39.1	130	pant	1	0	95	0	0.5	0.407	2.5	6.8	3.5	0.4853	0.548	7.6	3	0.6053	0.61	0.8	0	0
712698	LCHF	LCHF	1	13.38	4.3	39.1	150	48	1	0	180	0	0.409	0.271	1.879	9.9	3	0.697	0.853	9.8	4.5	0.5408	0.84	1.1	0	0
735320	LCHF	LCHF	0	7.94	14.2	38.9	130	40	1	0	109	0	0.321	0.277	2.701	8.4	5.3	0.369	0.535	10	6.1	0.39	0.64	1.4	0	0
737343	LCHF	LCHF	1	13.02	2.5	37.9	220	55	1	0	105	0	0.331	0.377	2.073	4.6	2.8	0.3913	0.422	4.9	3.1	0.3673	0.45	1.1	1	1
738899	LCHF	LCHF	0	10.01	2.09	38.4	200	80	0	0	93	0	0.324	0.173	2.477	4	1.1	0.725	0.455	4.7	1.6	0.6596	0.53	0.6	0	0
738115	LCHF	LCHF	0	11.01	11.6	39.4	40	72	1	0	NR	0	0.437	0.334	1.597	6.6	4.4	0.3333	0.429	5.8	3.8	0.3448	0.38	1	0	0
231370	NC	NC	1	13.12	26	39.1	84	pant	0	0	NR	0	0.358	0.373	1.08	8.5	4.5	0.4706	0.415	9.3	5.1	0.4516	0.45	0.8	0	0
233781	NC	NC	1	0.68	21.4	38.3	150	pant	0	0	152	1	0.485	0.373	1.35	7.34	4.7	0.3597	0.381	9.52	5.48	0.4244	0.49	2	0	0
215095	NC	NC	0	6.19	18	38.22	120	36	0	0	NR	1	0.414	0.308	1.16	10.56	8.12	0.2311	0.537	10.96	8.26	0.2464	0.56	2.7	0	0
694613	NC	NC	1	11.45	26.6	38.6	144	pant	0	0	NR	0	0.485	0.416	1.446	11.7	5.3	0.547	0.606	13.6	4.4	0.6765	0.7	2.3	0	0
735761	NC	NC	1	0.93	32.4	38.9	142	pant	0	0	88	0	0.545	0.55	1.031	12.4	6.3	0.4919	0.541	11.3	6.8	0.3982	0.49	1.9	0	0
738288	NC	NC	1	10.01	10.8	38.7	104	44	0	0	110	0	0.576	0.565	1.315	9.6	4.9	0.4896	0.658	9.6	3.8	0.6042	0.66	1.3	0	0
735971	NC	NC	0	0.32	7.7	37.2	192	30	0	0	70	1	0.665	0.591	NR	9	3.2	0.6444	NR	8.4	3.9	0.5357	NR	1.5	0	0
742332	NC	NC	0	12.46	3.8	38.9	150	60	0	0	130	0	0.574	0.253	1.192	6	3.2	0.4667	0.577	6.2	4.5	0.2742	0.6	0.8	0	1
738809	NC	NC	1	4	6.37	37.3	80	28	0	1	80	0	0.503	0.333	1.811	5.8	2.8	0.5172	0.392	6	2.8	0.5333	0.41	1.7	0	1
740810	NC	NC	0	13.24	3.8	36.5	170	24	0	0	140	0	0.582	0.52	1.371	6.4	3.2	0.5	0.61	5.3	2.5	0.5283	0.5	1.2	0	0
740054	NC	NC	0	11.26	21.2	39.3	100	pant	0	0	120	0	0.66	0.382	1.21	14.3	8.5	0.4056	0.769	11.8	6.8	0.4237	0.63	2.2	0	0
739913	NC	NC	0	13.81	3.11	38.4	130	30	0	0	175	0	0.555	0.446	1.31	6.2	3.1	0.5	0.549	5.9	2.9	0.5085	0.52	1.5	0	0
742511	NC	NC	0	9.01	3.9	38.2	110	32	0	0	NR	0	0.495	0.495	1.154	4.85	1.2	0.7526	0.394	5	1	0.8	0.41	1.5	0	0
736322	NC	NC	1	4.56	41.6	37.9	72	20	0	0	100	0	0.504	0.649	1.17	12.7	5.1	0.5984	0.469	13.1	4.4	0.6641	0.48	2.1	0	0
741798	NC	NC	0	10.57	7.01	37.7	100	32	1	0	150	0	0.585	0.581	1.328	8.2	3.3	0.5976	0.689	6.7	3.3	0.5075	0.56	0.7	0	1
738354	NC	NC	1	10.82	13.6	39.5	160	40	0	0	130	0	0.59	0.455	1.251	12.5	7	0.44	0.698	9.3	5	0.4624	0.52	1.7	0	0
735678	NC	NC	1	1.06	29.4	39.8	126	24	0	0	NR	1	0.427	0.46	1.437	12.4	7.5	0.3952	0.678	11.1	6.3	0.4324	0.61	2	0	0
741390	NC	NC	1	7	11.55	40.2	170	50	1	0	135	0	0.527	0.244	1.736	7.2	3.2	0.5556	0.414	7.7	3.5	0.5455	0.44	2.9	1	0
741111	NC	NC	1	8	22.2	38.8	152	36	1	1	NR	0	0.389	0.358	1.934	9.2	4.8	0.4783	0.469	9.3	4.8	0.4839	0.47	1.6	0	0
735404	NC	NC	1	7.48	56	38	106	24	0	1	120	0	0.636	0.537	1.227	9.5	2.2	0.7684	0.318	10	1.6	0.84	0.33	2.5	0	0
681845	NC	NC	0	13.84	9.6	38.4	120	pant	1	1	NR	0	0.516	0.34	1.393	6.3	2.2	0.6508	0.434	6.7	2.2	0.6716	0.46	1.1	0	0
736982	NC	NC	0	5.35	31.4	38.7	120	36	0	0	148	1	0.53	0.488	1.016	4.6	1.6	0.6522	0.189	6.1	2	0.6721	0.25	1.9	0	0
742806	NC	NC	1	10.76	45	39.4	180	pant	0	0	180	0	0.465	0.405	1.467	16.8	13.4	0.2024	0.689	16.8	13.8	0.1786	0.69	2.2	0	1
739995	NC	NC	0	13	9.2	38.2	156	30	1	0	144	0	0.55	0.481	1.072	3	1.4	0.5333	0.196	3.9	1.7	0.5641	0.25	1.6	0	0
736264	NC	NC	0	1.62	29	37.8	140	46	0	0	NR	1	0.713	0.654	1.242	6.4	1.7	0.7344	0.36	6.2	1.3	0.7903	0.35	1.1	0	0
738587	NC	NC	1	2.5	40.2	38.8	110	20	0	0	NR	0	0.588	0.478	1.39	19.1	9.4	0.5079	0.827	18.8	8.8	0.5319	0.81	1.5	0	0
736327	NC	NC	0	9.23	6.96	38.7	150	44	0	0	160	0	0.599	0.526	1.273	6	2.2	0.6333	0.496	5	1.8	0.64	0.41	1.3	0	0
736737	NC	NC	0	7.49	44.6	37.72	110	28	0	1	170	0	0.479	0.517	1.42	11.2	3.9	0.6518	0.528	14.2	6.5	0.5423	0.67	2.1	0	0
738375	NC	NC	0	7.03	18	38.2	140	48	1	0	155	0	0.444	0.433	1.157	8.8	4.8	0.4545	0.407	10	6	0.4	0.46	1	0	1
740364	NC	NC	0	11.79	5.96	38.3	172	44	0	0	130	0	0.639	0.315	0.94	3.1	1.7	0.4516	0.265	3.1	1.8	0.4194	0.26	1.1	0	0
705843	NC	NC	0	8.61	31.1	38.3	120	40	0	0	150	0	0.591	0.267	1.233	12.6	6.4	0.4921	0.534	12.7	6.2	0.5118	0.54	1.6	0	0
740199	NC	NC	1	5.22	8.37	38.5	109	28	1	0	NR	0	0.413	0.47	1.32	11.4	8.2	0.2807	0.76	12.5	8.7	0.304	0.83	2.7	1	0
240321	PCEFF	RCHF	0	14.01	8.2	37.6	144	50	1	0	127	1	0.664	0.479	1.37	13.02	12.08	0.0722	0.824	13.38	12.22	0.0867	0.85	0.8	0	NR
142972	PCEFF	RCHF	0	13.09	20.4	38.9	200	32	1	0	90	1	0.267	0.175	1.7	14.66	12.1	0.1746	0.764	16.02	14.9	0.0699	0.83	6.2	1	1
736997	PCEFF	RCHF	0	9.79	13.4	38	120	48	0	0	160	1	0.795	0.667	1.701	12.7	10.1	0.2047	0.864	13.5	10.6	0.2148	0.92	1.2	0	1
735497	PCEFF	RCHF	0	10	12.9	NR	180	50	0	0	NR	0	0.651	0.588	0.98	7.9	4.1	0.481	0.393	5.6	2.7	0.5179	0.28	1.4	0	0
739727	PCEFF	RCHF	1	9.28	7.3	38.4	104	40	1	0	NR	0	0.318	0.291	1.613	9.2	7.4	0.1957	0.672	9.2	7.6	0.1739	0.67	1.3	0	1
737571	PCEFF	RCHF	0	11.77	30	38.9	148	50	0	0	NR	0	0.716	0.452	1.373	20.8	18.6	0.1058	1.035	18.4	17	0.0761	0.92	2.4	1	1
731304	PCEFF	RCHF	1	5.37	54	37.7	162	24	0	1	105	1	0.595	0.525	1.15	18.1	14.5	0.1989	0.678	20	16.5	0.175	0.75	4.8	1	0
739109	PCEFF	RCHF	1	12.16	4.79	38.6	120	50	0	0	170	0	0.541	0.372	1.182	6.6	4.8	0.2727	0.6	7.9	6.1	0.2278	0.72	1.8	0	1
735960	PCEFF	RCHF	0	9.83	32.6	38.2	120	24	0	0	NR	0	0.591	0.575	0.932	17.8	13.6	0.236	0.809	18.2	14	0.2308	0.83	1.9	0	0
738861	PCEFF	RCHF	1	4.87	48	38.7	130	32	0	0	NR	0	0.452	0.286	1.181	16.1	12.7	0.2112	0.663	16.3	12.8	0.2147	0.67	2.8	0	0
737128	PCEFF	RCHF	1	10.49	25	38.3	160	24	0	0	NR	0	0.65	0.587	1.329	12.5	9.8	0.216	0.595	11.3	8.3	0.2655	0.54	1.8	0	1
734795	PCEFF	RCHF	1	9.1	32.8	37.7	80	30	0	0	132	0	0.476	0.218	1.057	19.6	15.8	0.1939	0.925	19.7	15.7	0.203	0.93	2.2	0	1
734795	PCEFF	RCHF	1	8.48	34.2	37.6	100	28	0	0	124	0	0.566	0.519	0.839	11.3	7.7	0.3186	0.507	12.5	9.2	0.264	0.56	1.7	0	1
740249	PCEFF	RCHF	1	4.58	20.3	38.3	84	28	0	0	NR	0	0.548	0.311	1.162	10.8	8	0.2593	0.486	11.6	8	0.3103	0.52	1.1	0	1
742364	PCEFF	RCHF	1	9	3.72	37.9	180	64	1	0	140	0	0.247	0.197	3.233	7.7	6.4	0.1688	0.856	7.5	6.2	0.1733	0.83	0.9	0	1
737865	PCEFF	RCHF	0	17	32.8	38.2	180	55	0	1	NR	0	0.508	0.345	1.448	18.1	15	0.1713	0.854	16.9	13.8	0.1834	0.8	2.1	1	1
742730	PCEFF	RCHF	0	3	27.2	40.6	130	60	0	0	NR	0	0.467	0.45	1.083	15.5	12	0.2258	0.643	15.7	10.8	0.3121	0.65	1.8	0	1
224904	RCHF	RCHF	1	5.59	12.2	38.5	160	40	1	0	110	1	1.516	0.531	1.14	12.6	10.5	0.1667	0.906	13.1	10.7	0.1832	0.94	1.7	0	1
233474	RCHF	RCHF	0	10.01	19.1	37.33	32	76	1	1	110	0	0.676	0.342	1.52	10.58	8.42	0.2042	0.604	13.56	11.02	0.1873	0.77	2	0	1
234967	RCHF	RCHF	0	8.52	2.64	36	150	80	1	0	90	1	0.942	0.787	1.68	10.22	9.1	0.1096	1.101	10.18	9.3	0.0864	1.1	1.2	0	1
234256	RCHF	RCHF	1	0.42	16	37.8	140	36	1	0	NR	1	1.063	1.217	1.38	12.08	10.76	0.1093	0.76	12.28	11.02	0.1026	0.77	1.1	0	1
233057	RCHF	RCHF	0	12.51	22.2	38.17	156	36	1	0	177	1	0.761	0.571	1.59	15.34	12.96	0.1551	0.661	15.1	13.68	0.094	0.65	2.1	0	1
235785	RCHF	RCHF	0	3.14	23.9	38.3	70	30	1	1	158	0	0.388	0.21	2.29	10.22	7.94	0.2231	0.476	11	7.96	0.2764	0.51	2.1	0	1
215657	RCHF	RCHF	0	12.93	7.09	38.5	180	pant	1	0	145	1	0.728	0.538	2.53	10.74	9.68	0.0987	0.682	11.04	10.28	0.0688	0.7	0.95	0	1
234623	RCHF	RCHF	0	13.01	4.25	38.7	152	56	1	1	143	0	0.491	0.252	2.11	8.38	7.26	0.1337	0.666	7.4	5.72	0.227	0.59	1.8	0	1
234062	RCHF	RCHF	1	10.73	23.5	38.8	140	30	1	0	NR	0	0.833	0.858	0.87	14.3	12.7	0.1119	0.722	19.1	17.3	0.0942	0.96	2.6	0	1
234216	RCHF	RCHF	1	8.26	14.7	37.9	152	36	1	0	121	1	0.861	1.011	1.2	15.66	14.74	0.0587	0.765	15.68	14.1	0.1008	0.77	2.5	1	1
226030	RCHF	RCHF	1	10.22	6.8	38.4	130	28	1	0	115	1	0.474	0.317	2.14	10.8	10.6	0.0185	0.735	10.8	10.4	0.037	0.73	2	0	1
231214	RCHF	RCHF	0	12.06	7.1	36.66	100	28	1	0	140	0	0.82	0.758	1.65	10.6	8.1	0.2358	0.702	11.05	10.4	0.0588	0.73	NR	NR	1
232427	RCHF	RCHF	1	12.92	34.8	37.78	100	28	0	1	122	1	0.895	0.704	1.54	17.68	14.4	0.1855	0.961	17	14.7	0.1353	0.92	NR	NR	1
238619	RCHF	RCHF	1	6.01	39	37.8	80	36	1	0	154	1	0.866	0.753	1.43	12.9	11.78	0.0868	0.521	14.98	12.1	0.1923	0.6	2.2	0	1
235954	RCHF	RCHF	0	9.01	13	37.3	140	50	1	0	95	0	1.538	1.376	NR	12.6	11.7	0.0714	0.7	12.5	10	0.2	0.69	1.7	0	1
230874	RCHF	RCHF	0	8.36	15.7	37.9	160	50	1	0	NR	0	1.225	1.087	1.43	11.9	9.88	0.1697	0.745	10.8	8.66	0.1981	0.68	0.8	0	1
230301	RCHF	RCHF	0	4.04	13.6	NR	192	pant	1	0	150	0	1.749	2.486	1.23	10.9	8.6	0.211	0.616	11.2	10.7	0.0446	0.63	1.7	0	1
710972	RCHF	RCHF	1	6	34.2	37.9	240	36	0	1	NR	0	0.703	0.684	1.905	17.9	13.4	0.2514	1	17.8	13.8	0.2247	0.99	2.3	0	0
735908	RCHF	RCHF	1	9.52	11.1	37.7	80	50	1	0	NR	0	0.515	0.394	3.05	12.5	9.5	0.24	0.893	11.9	8.8	0.2605	0.85	1.2	0	1
739899	RCHF	RCHF	1	12.67	5.4	37.4	32	32	0	1	NR	0	0.625	0.325	1.422	9.8	7.2	0.2653	0.899	10.3	7.6	0.2621	0.94	3.8	1	1
740417	RCHF	RCHF	1	3.29	25.2	38.6	32	48	1	1	130	0	0.667	0.592	1.717	18.1	16	0.116	0.883	20	17.8	0.11	0.98	1.6	0	1
738184	RCHF	RCHF	0	8.44	8	39	180	pant	1	0	NR	0	1.459	1.633	1.03	11.3	9.1	0.1947	0.843	10.1	8.5	0.1584	0.75	1.4	0	1
737887	RCHF	RCHF	1	0.27	5.9	38.1	114	28	1	0	NR	0	1.333	1.193	0.971	12.2	9.9	0.1885	0.891	11.5	9.3	0.1913	0.84	1.3	0	1
739187	RCHF	RCHF	0	12.14	25.9	38.6	150	40	1	1	120	0	0.905	0.931	1.255	17	13.9	0.1824	0.773	15.4	12.6	0.1818	0.7	3.4	0	1
714397	RCHF	RCHF	1	4.99	38.7	38.8	100	pant	1	1	NR	0	0.357	0.339	2.977	23.7	19.6	0.173	1.102	20.8	17.1	0.1779	0.97	1.9	0	1
741370	RCHF	RCHF	0	10	19.8	38.3	140	30	0	1	115	1	1.193	1.293	1.61	19.4	15.6	0.1959	0.924	19.8	16.1	0.1869	0.94	1.5	0	1
738671	RCHF	RCHF	1	5.1	46	39	180	pant	0	1	120	0	0.322	0.306	2.164	14.4	8.2	0.4306	0.637	11.8	5.6	0.5254	0.52	1.9	0	1
738988	RCHF	RCHF	1	13.86	10.73	38.8	90	32	1	0	100	0	0.496	0.288	2.834	11.4	9.5	0.1667	0.726	13.6	11.5	0.1544	0.87	NA	NR	1
742914	RCHF	RCHF	1	10.83	5	37.3	125	24	1	0	NR	0	0.767	0.485	2.035	8.9	8	0.1011	0.781	8.1	7.4	0.0864	0.71	1.7	0	1
742065	RCHF	RCHF	0	8.57	14.8	38.8	260	80	1	1	115	0	0.761	0.646	1.598	7.5	6.4	0.1467	0.419	7.3	6.1	0.1644	0.41	NR	NR	1
740141	RCHF	RCHF	1	7.46	16	38.9	120	48	0	0	NR	0	0.542	0.423	1.163	17.5	16.3	0.0686	1.054	17.8	16.5	0.073	1.07	1.3	0	1
732190	RCHF	RCHF	0	13.01	9.85	38.2	130	23	1	0	160	0	0.883	0.685	1.686	12.3	11.1	0.0976	0.774	13.1	11.6	0.1145	0.82	7.5	1	1
712698	RCHF	RCHF	1	13.41	4.4	37.7	180	40	1	0	90	0	0.823	0.779	1.891	10.7	7.7	0.2804	1.059	11.7	8.4	0.2821	1.16	1.3	0	1
739861	RCHF	RCHF	0	9.21	6.5	40.6	193	52	1	0	158	1	0.602	0.299	1.194	8.5	6.6	0.2235	0.634	9.9	7.2	0.2727	0.74	1.1	0	1
